# Supplementary material for: Effect of Electrolytic Manganese Residue in Fly Ash-Based Cementitious Material: Hydration Behavior and Microstructure
Source: Materials (Basel). 2021 Nov 20;14(22):7047. doi: 10.3390/ma14227047 (PMC8621800; doi:10.3390/ma14227047)
Supplement: Supplementary file 1 [file materials-14-07047-s001.zip]

Archive with 1 entries (1 files):
- materials-1380344-supplementary.pdf
